# Supplementary material for: Cas14a1-Mediated Nucleic Acid Diagnostics for Spinal Muscular Atrophy
Source: Biosensors (Basel). 2022 Apr 23;12(5):268. doi: 10.3390/bios12050268 (PMC9138763; doi:10.3390/bios12050268)
Supplement: Supplementary file 1 [file biosensors-12-00268-s001.zip]

Archive with 1 entries (1 files):
- biosensors-1673498-supplementary.pdf
